# Supplementary material for: A novel isolated phage targeting Pseudomonas aeruginosa demonstrates therapeutic potential
Source: PLoS One. 2026 May 13;21(5):e0349089. doi: 10.1371/journal.pone.0349089 (PMC13170885; doi:10.1371/journal.pone.0349089)
Supplement: S2 Table — Bacteriophage titers (PFU/mL) were determined at different multiplicities of infection (MOI). Each replicate represents an independent infection experiment performed under identical conditions (n = 3). The optimal MOI was identified based on the highest mean phage yield after infection of Pseudomonas aeruginosa. (XLSX) [file pone.0349089.s002.xlsx]

## Sheet: Sheet1
Sample	Replicate 1 (PFU/mL)	Replicate 2 (PFU/mL)	Replicate 3 (PFU/mL)
MOI=100	10000000000	12000000000	10000000000
MOI=10	9000000000	8400000000	9100000000
MOI=1	7800000000	8100000000	7100000000
MOI=0.1	8000000000	7600000000	6800000000
MOI=0.01	17000000000	20000000000	19000000000
MOI=0.001	1400000000	1200000000	150000000
