# Supplementary material for: A novel isolated phage targeting Pseudomonas aeruginosa demonstrates therapeutic potential
Source: PLoS One. 2026 May 13;21(5):e0349089. doi: 10.1371/journal.pone.0349089 (PMC13170885; doi:10.1371/journal.pone.0349089)
Supplement: S3 Table — The bacterial counts of the soil-derived P. aeruginosa culture were determined at different OD₆₀₀ values. Each replicate represents an independent bacterial culture (n = 3). At the end of the one-step growth curve, no viable colonies were detected after incubation at 37 °C for 12 h. (XLSX) [file pone.0349089.s003.xlsx]

## Sheet: Sheet1
Sample	OD600	Replicate 1 (PFU/mL)	Replicate 2 (PFU/mL)	Replicate 3 (PFU/mL)	Mean (CFU/mL, n=3)
the soil-derived P. aeruginosa	0.2	10000000	14000000	12000000	12000000
the soil-derived P. aeruginosa	0.6	42000000	38000000	46000000	42000000
the end of one-Step Growth Curve	/	/	/	/	No colonies were observed after incubation at 37 °C for 12 h.
