# Supplementary material for: A novel isolated phage targeting Pseudomonas aeruginosa demonstrates therapeutic potential
Source: PLoS One. 2026 May 13;21(5):e0349089. doi: 10.1371/journal.pone.0349089 (PMC13170885; doi:10.1371/journal.pone.0349089)
Supplement: S4 Table — Bacterial loads (CFU/mL) were measured in wound infection models that were treated with PBS, phage PW01 alone, or phage PW01 combined with kanamycin (Kana). Each replicate represents an individual mouse wound sample (n = 6). Values represent bacterial counts after treatment for 12 h. (XLSX) [file pone.0349089.s004.xlsx]

## Sheet: Sheet1
Sample	Replicate 1 (CFU/mL)	Replicate 2 (CFU/mL)	Replicate 3 (CFU/mL)	Replicate 4 (CFU/mL)	Replicate 5 (CFU/mL)	Replicate 6 (CFU/mL)
PBS	1940000	1308000	1120000	1200000	1500000	1450000
phage PW01	200000	400000	320000	300000	390000	290000
phage PW01+Kana	18000	40000	8000	9000	30000	20000
